# Supplementary material for: Effects of Multi-Pass Butt-Upset Cold Welding on Mechanical Performance of Cu-Mg Alloys
Source: Materials (Basel). 2025 Dec 15;18(24):5641. doi: 10.3390/ma18245641 (PMC12734783; doi:10.3390/ma18245641)
Supplement: Supplementary file 1 [file materials-18-05641-s001.zip]

Archive with 1 entries (1 files):
- materials-3956652-supplementary.pdf
